# Supplementary material for: Metagenomic sequencing discloses the virome composition of mosquitoes and sandflies from Central-Southern Tuscany, Italy
Source: Microbiol Spectr. 2026 Feb 26;14(4):e01867-25. doi: 10.1128/spectrum.01867-25 (PMC13055373; doi:10.1128/spectrum.01867-25)
Supplement: Table S1 — List of viruses and their corresponding taxa identified through metagenomic analysis of insect pools. [file spectrum.01867-25-s0002.xls]

## Sheet: Foglio1
	Sample	Specie	Species stage	Sex	Collection method	Origin	Virus	Virus Family/Order/Genus	Coverage (%)	Depth	Total reads	Viral reads
	GRC9	C. pipiens	Adult	M	On field	Grosseto	Culex iflavi like virus	iflaviridae	100	2447.1	2.217.340	448.426
							Culex pipens associated Tunisia virus	unclassified Riboviria	100	942.3
							Hubei mosquito virus	unclassified Riboviria	31.7	0.33
							Rinkaby virus	Negevirus	37.7	5.7
	GRC8	C. pipiens	Adult	M	On field	Grosseto	Wallerfield virus	Negevirus	51.5	298	785168	14658
							Daeseongdong virus 2	unclassified	48.6	10.3
	GRC6	C. pipiens	Adult	M/F	On field	Grosseto	Culex picorna like virus	Picornavirales	99.8	144.8	2540064	1634490
							Culex pipens associated Tunisia virus	unclassified Riboviria	99.9	141.9
	GRC5	C. pipiens	Adult	F	On field	Grosseto	Culex iflavi like virus	iflaviridae	99.6	3053.6	1716414	490298
							Culex picorna like virus	Picornavirales	99.8	60.6
							Picornaviridae	Picornaviridae	70.7	18.9
							Culex pipens associated Tunisia virus	unclassified Riboviria	100	354.9
	SM3	A. albopictus	Reared larvae	F	Reared larvae	Siena	Aedes phasmavirus	Phasmaviridae	98.3	34.4	1546310	166342
							Guangzhou-sobemo-like virus	Solemoviridae	98	12.4
							Wenzhou sobemo-like virus 4	unclassified Riboviria	44.7	4.8
	ARA3	A. albopictus	Reared larvae	M/F	Reared larvae	M. Argentario	Aedes phasmavirus	Phasmaviridae	45.6	5.4	503588	74140
	GRC3	C. pipiens	Reared larvae	M/F	Reared larvae	Grosseto	Culex pipens associated Tunisia virus	unclassified Riboviria	43.4	2.4	504732	36332
	ARA4	C. pipiens	Reared larvae	M/F	Reared larvae	M. Argentario	Vulex iflavi like virus	iflaviridae	68	43.2	501600	97038
	PHL1	Phlebotominae spp.	Adult	M/F	On field	Poggibonsi	Culex assciated Tombus-like virus	Tombusviridae	67.4	2.1	441798	139226
	PGACC2	C. pipiens	Adult	F	On field	Poggibonsi	Aedes albopictus anphevirus	Xinmoviridae	60.5	11	868826	74026
	FFC5F	C. pipiens	Reared larvae	F	Reared larvae	Siena	Culex pipens associated Tunisia virus	unclassified Riboviria	62.8	40	806332	18872
	BDA	A. albopictus		F	On field	Monteriggioni	Aedes albopictus anphevirus	Xinmoviridae	95	30.1	678196	48486
	SM2	C. pipiens	Adult	F	On field	Siena	Aedes ifla-like virus	iflaviridae	99.8	3211.6	1793954	986154
							Daeseongdong virus 2	unclassified	97.3	3506.8
							Espirito santo virus	Birnaviridae	96.3	17.7
	PGACC	C. pipiens	Adult	F	On field	Poggibonsi	Aedes albopictus anphevirus	Xinmoviridae	99.3	35.9	1860000	386308
							Aedes phasmavirus	Phasmaviridae	90.1	10.2
							Aedes flavivirus	Flaviviridae	70.1	3.9
	MC6	A. albopictus	Adult	F	On field	Poggibonsi	Aedes ifla-like virus	iflaviridae	65.9	38.8	1684394	586570
							Aedes albopictus anphevirus	Xinmoviridae	99.1	22.1
							Wenzhou sobemo-like virus 4	unclassified Riboviria	50.5	2.7
	FFA1M	A. albopictus	Reared larvae	M	Reared larvae	Siena	Aedes albopictus anphevirus	Xinmoviridae	99.5	112.7	1661224	372122
							Aedes phasmavirus	Phasmaviridae	98.75	69.7
							Aedes flavivirus	Flaviviridae	82.5	32
							Wenzhou sobemo-like virus 4	unclassified Riboviria	92.8	16.4
	CO1	A. albopictus	Adult	F	On field	Siena	Aedes albopictus anphevirus	Xinmoviridae	98.5	25.1	1754480	237790
							Aedes phasmavirus	Phasmaviridae	75.5	74.4
							Wenzhou sobemo-like virus 4	unclassified Riboviria	72.2	11.8
	PG6	C. pipiens	Adult	F	On field	Poggibonsi	Culex pipens associated Tunisia virus	unclassified Riboviria	100	685.8	1222380	114854
	PG8	C. pipiens	Adult	F	On field	Poggibonsi	Hubei diptera virus 17	unclassified Riboviria	66	13.4	1.026160	15114
	SM4	C. pipiens	Adult	M/F	On field	Siena	Culex pipens associated Tunisia virus	unclassified Riboviria	78.1	22.1	654276	24266
	MC1	Phlebotominae spp.	Adult	M/F	On field	Poggibonsi	Wallerfield virus	Negevirus	7.2	24.8	865150	3718
	MC3	A. albopictus	Adult	F	On field	Poggibonsi	Wallerfield virus	Negevirus	14.9	3636.7	1011584	23224
	SL1	A. albopictus	Adult	F	On field	Monteriggioni	Wallerfield virus	Negevirus	33.3	2021.3	976590	590876
	Pool 12	C. pipiens	Adult	M/F	On field	Poggibonsi	Culex iflavi like virus 4	iflaviridae	100	3904.9	1692766	657886
							Hubei picorna like virus 63	unclassified Riboviria	75.2	41.9
							Yongsan iflavirus 1	iflaviridae	75.2	34.9
	Pool 15	A. albopictus	Adult	F	On field	Poggibonsi	Hubei picorna like virus 41	unclassified Riboviria	87.3	182.2	1417972	896610
							Ortophasmavirus barstukasense	Phasmaviridae	99.9	62.6
							Wenzhou sobemo-like virus 4	unclassified Riboviria	97	50.1
	Pool 17	C. pipiens	Adult	F	On field	Poggibonsi	Culex pipens associated Tunisia virus	unclassified Riboviria	93.5	32.5	1871172	205810
	Pool 19	Phlebotominae spp.	Adult	M/F	On field	Poggibonsi	Phlebovirus Puniqueense	Phenuiviridae	99.7	182.4	1017768	50254
	Pool 22	A. albopictus	Adult	F	On field	Poggibonsi	Wenzhou sobemo-like virus 4	unclassified Riboviria	91.8	175.2	1252510	225518
							Aedes albopictus anphevirus	Xinmoviridae	99.3	142.5
	Pool 25	C. pipiens	Adult	F	On field	Poggibonsi	Aedes-ifla-like-virus	iflaviridae	100	4898.3	780610	327797
	Pool 26	A. albopictus	Adult	F	On field	Poggibonsi	Wenzhou sobemo-like virus 4	unclassified Riboviria	88	100.1	1339456	1117648
	Pool 20	C. pipiens	Adult	F	On field	Poggibonsi	Culex assciated Tombus-like virus	Tombusviridae	99.2	11797.2	1840150	749390
							Culex pipens associated Tunisia virus	unclassified Riboviria	99.7	846
							Culex mosquito virus 1	Nodaviridae	94.4	270.5
							Wuhan mosquito virus 4	Orthomyxoviridae	97.1	122.3
	Pool 27	A. albopictus	Adult	F	On field	Poggibonsi	Aedes albopictus anphevirus	Xinmoviridae	93.7	9.4	1387650	192010
							Wenzhou sobemo-like virus 4	unclassified Riboviria	58	8.5
	Pool 24	C. pipiens	Adult	F	On field	Poggibonsi	Aedes ifla-like virus	iflaviridae	100	6215.7	1831492	1389260
							Sonnbo virus	Partitiviridae	85.3	3.8
	Pool 28	C. pipiens	Adult	F	On field	Poggibonsi	Culex pipens associated Tunisia virus	unclassified Riboviria	100	79.6	1302811	546736
							Culex iflavi like virus 4	iflaviridae	98.6	2092.4
							Culex daeseongdong-like virus	Nodaviridae	97.8	3708.7
	Pool 29	Phlebotominae spp.	Adult	M/F	On field	Poggibonsi	Culex daeseongdong-like virus	Nodaviridae	47.7	5.2	1820930	585774
