# Supplementary material for: Metagenomic sequencing discloses the virome composition of mosquitoes and sandflies from Central-Southern Tuscany, Italy
Source: Microbiol Spectr. 2026 Feb 26;14(4):e01867-25. doi: 10.1128/spectrum.01867-25 (PMC13055373; doi:10.1128/spectrum.01867-25)
Supplement: Table S2 — Details of the sequences included in the phylogenetic analysis along with their relative distances and standard errors in comparison to the reference sequences. [file spectrum.01867-25-s0003.xls]

## Sheet: MatrixOutput
	Aedes Anphevirus					Picornavirales					Picornavirales
	Samples	References	Dist	Std. Err		Samples	References	Dist	Std. Err		Samples	References	Dist	Std. Err
	BDA	OR715784.1 Aedes albopictus anphevirus isolate Jiujiang	0.0141567	0.00120844		ARA4	PQ773031.1 Culex Iflavi-like virus 4 isolate Astrakhan 169/20	0.0166939	0.001987		GRC9 picorna like	MT096522.1 MAG: Culex Iflavi-like virus 4 isolate FTA1-8	1.78294	0.118257
	BDA	MW147277.1 Aedes albopictus anphevirus strain USA	0.0028717	0.000535875		ARA4	PP076714.1 MAG: Iflavirus sp. isolate NEMO46 kfDvT	1.34329	0.0438252		GRC9 picorna like	MH703059.1 Culex picorna-like virus 1 strain 16-0168/ROK/2016	1.84134	0.127313
	BDA	OR729834.1 Aedes albopictus anphevirus isolate Ganzhou	0.0166679	0.00131337		ARA4	NC 040832.1 Culex Iflavi-like virus 4 strain CIVL4-Sonoma	0.253701	0.00875248		GRC9 picorna like	MG833031.1 Culex picorna-like virus 1 isolate MZ2014-PV	1.83529	0.126319
	BDA	LC778999.1 Aedes albopictus anphevirus IKT	0.0041058	0.000650407		ARA4	NC 040716.1 Culex Iflavi-like virus 4 strain CIVL4/Fresno	0.240247	0.00837442		MC6	PQ773031.1 Culex Iflavi-like virus 4 isolate Astrakhan 169/20	0.0162161	0.00139149
	CO1	OR715784.1 Aedes albopictus anphevirus isolate Jiujiang	0.019756	0.00138216		ARA4	NC 040574.1 Culex Iflavi-like virus 4 strain CIVL/Kern	0.0394541	0.00308603		MC6	PP076714.1 MAG: Iflavirus sp. isolate NEMO46 kfDvT	1.51267	0.0395864
	CO1	MW147277.1 Aedes albopictus anphevirus strain USA	0.0220388	0.00147549		ARA4	NC 033238.1 Hubei picorna-like virus 41 strain QTM133099	1.22947	0.0419695		MC6	NC 040832.1 Culex Iflavi-like virus 4 strain CIVL4-Sonoma	0.225863	0.00611601
	CO1	OR729834.1 Aedes albopictus anphevirus isolate Ganzhou	0.0219437	0.00145431		ARA4	NC 032990.1 Hubei picorna-like virus 63 strain insectZJ97544	1.19684	0.0398428		MC6	NC 040716.1 Culex Iflavi-like virus 4 strain CIVL4/Fresno	0.244496	0.00624852
	CO1	LC778999.1 Aedes albopictus anphevirus IKT	0.0235313	0.00154696		ARA4	MW699045.1 Culex Iflavi-like virus 4 isolate Cifla4 Leuven	0.0210473	0.00227026		MC6	NC 040574.1 Culex Iflavi-like virus 4 strain CIVL/Kern	0.0374979	0.00228928
	FFA1M	OR715784.1 Aedes albopictus anphevirus isolate Jiujiang	0.0190669	0.00127076		ARA4	MW434118.1 MAG: Culex Iflavi-like virus 4 isolate CMS001 002 ALCO	0.239017	0.00829875		MC6	NC 033238.1 Hubei picorna-like virus 41 strain QTM133099	1.32241	0.0342514
	FFA1M	MW147277.1 Aedes albopictus anphevirus strain USA	0.0221531	0.00139022		ARA4	MT577805.1 Aedes Ifla-like virus strain AIVL/Ticino/2019	0.0225311	0.00246081		MC6	NC 032990.1 Hubei picorna-like virus 63 strain insectZJ97544	1.25237	0.0307654
	FFA1M	OR729834.1 Aedes albopictus anphevirus isolate Ganzhou	0.0233261	0.00136794		ARA4	MT096530.1 MAG: Culex Iflavi-like virus 4 isolate FTA2-8	0.00520548	0.00109551		MC6	MW699045.1 Culex Iflavi-like virus 4 isolate Cifla4 Leuven	0.0182865	0.00152823
	FFA1M	LC778999.1 Aedes albopictus anphevirus IKT	0.0233241	0.00143301		ARA4	MT096528.1 MAG: Hubei picorna-like virus 63 isolate FTA2-6	1.17963	0.0384627		MC6	MW434118.1 MAG: Culex Iflavi-like virus 4 isolate CMS001 002 ALCO	0.244496	0.00626885
	MC6	OR715784.1 Aedes albopictus anphevirus isolate Jiujiang	0.00743545	0.000812214		ARA4	MT096522.1 MAG: Culex Iflavi-like virus 4 isolate FTA1-8	0.0220129	0.00234539		MC6	MT577805.1 Aedes Ifla-like virus strain AIVL/Ticino/2019	0.0154558	0.00132757
	MC6	MW147277.1 Aedes albopictus anphevirus strain USA	0.00525158	0.000733099		ARA4	MH703059.1 Culex picorna-like virus 1 strain 16-0168/ROK/2016	0.0243713	0.00359962		MC6	MT096530.1 MAG: Culex Iflavi-like virus 4 isolate FTA2-8	0.019892	0.00154146
	MC6	OR729834.1 Aedes albopictus anphevirus isolate Ganzhou	0.0121902	0.00102166		ARA4	MG833031.1 Culex picorna-like virus 1 isolate MZ2014-PV	0.0411959	0.00313403		MC6	MT096528.1 MAG: Hubei picorna-like virus 63 isolate FTA2-6	1.21828	0.0288515
	MC6	LC778999.1 Aedes albopictus anphevirus IKT	0.00643372	0.000791901		GRC5 Culex Iflavi-like virus 4	MH703059.1 Culex picorna-like virus 1 strain 16-0168/ROK/2016	0.0300552	0.00222405		MC6	MT096522.1 MAG: Culex Iflavi-like virus 4 isolate FTA1-8	0.0235901	0.00173385
	pool 22	OR715784.1 Aedes albopictus anphevirus isolate Jiujiang	0.0119844	0.000978021		GRC5 Culex Iflavi-like virus 4	MG833031.1 Culex picorna-like virus 1 isolate MZ2014-PV	0.0410317	0.00210811		MC6	MH703059.1 Culex picorna-like virus 1 strain 16-0168/ROK/2016	0.0290215	0.00229232
	pool 22	MW147277.1 Aedes albopictus anphevirus strain USA	0.0114847	0.00097635		GRC5 Culex Iflavi-like virus 4	PQ773031.1 Culex Iflavi-like virus 4 isolate Astrakhan 169/20	0.01405	0.00124063		MC6	MG833031.1 Culex picorna-like virus 1 isolate MZ2014-PV	0.0409384	0.00229449
	pool 22	OR729834.1 Aedes albopictus anphevirus isolate Ganzhou	0.0159955	0.00113087		GRC5 Culex Iflavi-like virus 4	PP076714.1 MAG: Iflavirus sp. isolate NEMO46 kfDvT	1.52061	0.0366999		pool 12 assigned as: Culex Iflavi-like virus 4	PQ773031.1 Culex Iflavi-like virus 4 isolate Astrakhan 169/20	0.0185084	0.00141314
	pool 22	LC778999.1 Aedes albopictus anphevirus IKT	0.0125678	0.00102144		GRC5 Culex Iflavi-like virus 4	NC 040832.1 Culex Iflavi-like virus 4 strain CIVL4-Sonoma	0.237217	0.00568415		pool 12 assigned as: Culex Iflavi-like virus 4	PP076714.1 MAG: Iflavirus sp. isolate NEMO46 kfDvT	1.5316	0.0375705
	pool 27	OR715784.1 Aedes albopictus anphevirus isolate Jiujiang	0.0193599	0.00152979		GRC5 Culex Iflavi-like virus 4	NC 040716.1 Culex Iflavi-like virus 4 strain CIVL4/Fresno	0.24468	0.00572366		pool 12 assigned as: Culex Iflavi-like virus 4	NC 040832.1 Culex Iflavi-like virus 4 strain CIVL4-Sonoma	0.2398	0.00573436
	pool 27	MW147277.1 Aedes albopictus anphevirus strain USA	0.0218465	0.00166614		GRC5 Culex Iflavi-like virus 4	NC 040574.1 Culex Iflavi-like virus 4 strain CIVL/Kern	0.0149081	0.00170149		pool 12 assigned as: Culex Iflavi-like virus 4	NC 040716.1 Culex Iflavi-like virus 4 strain CIVL4/Fresno	0.248705	0.00578928
	pool 27	OR729834.1 Aedes albopictus anphevirus isolate Ganzhou	0.0213485	0.00163596		GRC5 Culex Iflavi-like virus 4	NC 033238.1 Hubei picorna-like virus 41 strain QTM133099	1.28414	0.0303108		pool 12 assigned as: Culex Iflavi-like virus 4	NC 040574.1 Culex Iflavi-like virus 4 strain CIVL/Kern	0.0363862	0.00204314
	pool 27	LC778999.1 Aedes albopictus anphevirus IKT	0.0232177	0.00172064		GRC5 Culex Iflavi-like virus 4	NC 032990.1 Hubei picorna-like virus 63 strain insectZJ97544	1.26326	0.0283913		pool 12 assigned as: Culex Iflavi-like virus 4	NC 033238.1 Hubei picorna-like virus 41 strain QTM133099	1.28653	0.0306514
	PGACC2	OR715784.1 Aedes albopictus anphevirus isolate Jiujiang	0.0131253	0.00196924		GRC5 Culex Iflavi-like virus 4	MW699045.1 Culex Iflavi-like virus 4 isolate Cifla4 Leuven	0.0188636	0.00141349		pool 12 assigned as: Culex Iflavi-like virus 4	NC 032990.1 Hubei picorna-like virus 63 strain insectZJ97544	1.26166	0.0282239
	PGACC2	MW147277.1 Aedes albopictus anphevirus strain USA	0.0121802	0.00184731		GRC5 Culex Iflavi-like virus 4	MW434118.1 MAG: Culex Iflavi-like virus 4 isolate CMS001 002 ALCO	0.244492	0.00572508		pool 12 assigned as: Culex Iflavi-like virus 4	MW699045.1 Culex Iflavi-like virus 4 isolate Cifla4 Leuven	0.0198519	0.00143622
	PGACC2	OR729834.1 Aedes albopictus anphevirus isolate Ganzhou	0.0121992	0.00194417		GRC5 Culex Iflavi-like virus 4	MT577805.1 Aedes Ifla-like virus strain AIVL/Ticino/2019	0.0137556	0.00116779		pool 12 assigned as: Culex Iflavi-like virus 4	MW434118.1 MAG: Culex Iflavi-like virus 4 isolate CMS001 002 ALCO	0.248501	0.00579081
	PGACC2	LC778999.1 Aedes albopictus anphevirus IKT	0.0128101	0.00195072		GRC5 Culex Iflavi-like virus 4	MT096530.1 MAG: Culex Iflavi-like virus 4 isolate FTA2-8	0.0190345	0.00141494		pool 12 assigned as: Culex Iflavi-like virus 4	MT577805.1 Aedes Ifla-like virus strain AIVL/Ticino/2019	0.0181131	0.00139106
	Aedes Phasmavirus					GRC5 Culex Iflavi-like virus 4	MT096528.1 MAG: Hubei picorna-like virus 63 isolate FTA2-6	1.20907	0.0263909		pool 12 assigned as: Culex Iflavi-like virus 4	MT096530.1 MAG: Culex Iflavi-like virus 4 isolate FTA2-8	0.0224696	0.00150839
	Samples	References	Dist	Std. Err		GRC5 Culex Iflavi-like virus 4	MT096522.1 MAG: Culex Iflavi-like virus 4 isolate FTA1-8	0.0238433	0.00162939		pool 12 assigned as: Culex Iflavi-like virus 4	MT096528.1 MAG: Hubei picorna-like virus 63 isolate FTA2-6	1.21225	0.026622
	ARA3	MT361043.1 Aedes phasmavirus strain 17	0.00783475	0.00169667		GRC5 Culex picorna like	PQ773031.1 Culex Iflavi-like virus 4 isolate Astrakhan 169/20	0.025673	0.00126148		pool 12 assigned as: Culex Iflavi-like virus 4	MT096522.1 MAG: Culex Iflavi-like virus 4 isolate FTA1-8	0.0269585	0.00174807
	CO1	MT361043.1 Aedes phasmavirus strain 17	0.719237	0.0274461		GRC5 Culex picorna like	PP076714.1 MAG: Iflavirus sp. isolate NEMO46 kfDvT	1.52763	0.0372549		pool 12 assigned as: Culex Iflavi-like virus 4	MH703059.1 Culex picorna-like virus 1 strain 16-0168/ROK/2016	0.0295148	0.00214234
	FFA1M	MT361043.1 Aedes phasmavirus strain 17	0.698055	0.0268659		GRC5 Culex picorna like	NC 040832.1 Culex Iflavi-like virus 4 strain CIVL4-Sonoma	0.237848	0.00571048		pool 12 assigned as: Culex Iflavi-like virus 4	MG833031.1 Culex picorna-like virus 1 isolate MZ2014-PV	0.0434191	0.0021317
	SM3	MT361043.1 Aedes phasmavirus strain 17	0.624024	0.0309141		GRC5 Culex picorna like	NC 040716.1 Culex Iflavi-like virus 4 strain CIVL4/Fresno	0.246339	0.00571275		pool 12 assigned as: Hubei picorna-like virus 63	PQ773031.1 Culex Iflavi-like virus 4 isolate Astrakhan 169/20	1.25336	0.0312757
	PGACC	MT361043.1 Aedes phasmavirus strain 17	0.00778736	0.0012852		GRC5 Culex picorna like	NC 040574.1 Culex Iflavi-like virus 4 strain CIVL/Kern	0.0373999	0.00208125		pool 12 assigned as: Hubei picorna-like virus 63	PP076714.1 MAG: Iflavirus sp. isolate NEMO46 kfDvT	1.73798	0.0575633
	Wenzhou sobemo-like virus 4					GRC5 Culex picorna like	NC 033238.1 Hubei picorna-like virus 41 strain QTM133099	1.2856	0.0305682		pool 12 assigned as: Hubei picorna-like virus 63	NC 040832.1 Culex Iflavi-like virus 4 strain CIVL4-Sonoma	1.37029	0.0363741
	Samples	References	Dist	Std. Err		GRC5 Culex picorna like	NC 032990.1 Hubei picorna-like virus 63 strain insectZJ97544	1.25548	0.0279819		pool 12 assigned as: Hubei picorna-like virus 63	NC 040716.1 Culex Iflavi-like virus 4 strain CIVL4/Fresnoù	1.37497	0.0356552
	CO1	MT591567.1 Wenzhou sobemo-like virus 4 strain WSLV4/Ticino/2019	0.0140075	0.00230848		GRC5 Culex picorna like	MW699045.1 Culex Iflavi-like virus 4 isolate Cifla4 Leuven	0.0177972	0.00135657		pool 12 assigned as: Hubei picorna-like virus 63	NC 040574.1 Culex Iflavi-like virus 4 strain CIVL/Kern	1.26543	0.03183
	CO1	MT096519.1 MAG: Wenzhou sobemo-like virus 4 isolate FTA1-5	0.00245299	0.000987975		GRC5 Culex picorna like	MW434118.1 MAG: Culex Iflavi-like virus 4 isolate CMS001 002 ALCO	0.246	0.00571993		pool 12 assigned as: Hubei picorna-like virus 63	NC 033238.1 Hubei picorna-like virus 41 strain QTM133099	1.85824	0.065743
	FFA1M	MT591567.1 Wenzhou sobemo-like virus 4 strain WSLV4/Ticino/2019	0.0101396	0.00208052		GRC5 Culex picorna like	MT577805.1 Aedes Ifla-like virus strain AIVL/Ticino/2019	0.0131297	0.00115819		pool 12 assigned as: Hubei picorna-like virus 63	NC 032990.1 Hubei picorna-like virus 63 strain insectZJ97544	0.217736	0.00638398
	FFA1M	MT096519.1 MAG: Wenzhou sobemo-like virus 4 isolate FTA1-5	0.0139775	0.00238058		GRC5 Culex picorna like	MT096530.1 MAG: Culex Iflavi-like virus 4 isolate FTA2-8	0.0180846	0.00134439		pool 12 assigned as: Hubei picorna-like virus 63	MW699045.1 Culex Iflavi-like virus 4 isolate Cifla4 Leuven	1.25097	0.0313736
	MC6	MT591567.1 Wenzhou sobemo-like virus 4 strain WSLV4/Ticino/2019	0.00836996	0.0022489		GRC5 Culex picorna like	MT096528.1 MAG: Hubei picorna-like virus 63 isolate FTA2-6	1.20743	0.0264911		pool 12 assigned as: Hubei picorna-like virus 63	MW434118.1 MAG: Culex Iflavi-like virus 4 isolate CMS001 002 ALCO	1.3731	0.0358828
	MC6	MT096519.1 MAG: Wenzhou sobemo-like virus 4 isolate FTA1-5	0.0131951	0.00275652		GRC5 Culex picorna like	MT096522.1 MAG: Culex Iflavi-like virus 4 isolate FTA1-8	0.0230032	0.00159589		pool 12 assigned as: Hubei picorna-like virus 63	MT577805.1 Aedes Ifla-like virus strain AIVL/Ticino/2019	1.24658	0.0311337
	pool 15	MT591567.1 Wenzhou sobemo-like virus 4 strain WSLV4/Ticino/2019	0.0236992	0.00298418		GRC5 Culex picorna like	MH703059.1 Culex picorna-like virus 1 strain 16-0168/ROK/2016	0.0280151	0.00209381		pool 12 assigned as: Hubei picorna-like virus 63	MT096530.1 MAG: Culex Iflavi-like virus 4 isolate FTA2-8	1.25656	0.0313575
	pool 15	MT096519.1 MAG: Wenzhou sobemo-like virus 4 isolate FTA1-5	0.0331015	0.00345259		GRC5 Culex picorna like	MG833031.1 Culex picorna-like virus 1 isolate MZ2014-PV	0.0410623	0.00208972		pool 12 assigned as: Hubei picorna-like virus 63	MT096528.1 MAG: Hubei picorna-like virus 63 isolate FTA2-6	0.142135	0.0049403
	pool 22	MT591567.1 Wenzhou sobemo-like virus 4 strain WSLV4/Ticino/2019	0.0243042	0.00322603		GRC5 Picornaviridae	MG833031.1 Culex picorna-like virus 1 isolate MZ2014-PV polyprotein gene complete cds	0.576212	0.504983		pool 12 assigned as: Hubei picorna-like virus 63	MT096522.1 MAG: Culex Iflavi-like virus 4 isolate FTA1-8	1.26058	0.0319159
	pool 22	MT096519.1 MAG: Wenzhou sobemo-like virus 4 isolate FTA1-5	0.0307928	0.00352242		GRC5 Picornaviridae	MH188011.1 Culex Iflavi-like virus 4 strain CIVL4/Fresno complete genome	0.786526	0.63852		pool 12 assigned as: Hubei picorna-like virus 63	MH703059.1 Culex picorna-like virus 1 strain 16-0168/ROK/2016	1.21425	0.0381557
	pool 26	MT591567.1 Wenzhou sobemo-like virus 4 strain WSLV4/Ticino/2019	0.0281613	0.00339523		GRC5 Picornaviridae	MH703059.1 Culex picorna-like virus 1 strain 16-0168/ROK/2016 polyprotein gene partial cds	0.675497	0.651752		pool 12 assigned as: Hubei picorna-like virus 63	MG833031.1 Culex picorna-like virus 1 isolate MZ2014-PV	1.25656	0.0314802
	pool26	MT096519.1 MAG: Wenzhou sobemo-like virus 4 isolate FTA1-5	0.0333606	0.00371245		GRC5 Picornaviridae	MT096528.1 MAG: Hubei picorna-like virus 63 isolate FTA2-6 complete genome	2.11725	0.591496		pool 15 assigned as: Hubei picorna-like virus 41	PQ773031.1 Culex Iflavi-like virus 4 isolate Astrakhan 169/20	1.26014	0.0302128
	Culex pipiens-associated Tunisia virus					GRC5 Picornaviridae	MT577805.1 Aedes Ifla-like virus strain AIVL/Ticino/2019 complete genome	0.545967	0.548993		pool 15 assigned as: Hubei picorna-like virus 41	PP076714.1 MAG: Iflavirus sp. isolate NEMO46 kfDvT	2.25893	0.110197
	Samples	References	Dist	Std. Err		GRC5 Picornaviridae	MT096530.1 MAG: Culex Iflavi-like virus 4 isolate FTA2-8 complete genome	0.562728	0.620471		pool 15 assigned as: Hubei picorna-like virus 41	NC 040832.1 Culex Iflavi-like virus 4 strain CIVL4-Sonoma	1.30025	0.0318674
	SM4	MG457154.1 Culex pipiens-associated Tunisia virus strain Ayed	0.00861698	0.00134082		GRC5 Picornaviridae	MW434118.1 MAG: Culex Iflavi-like virus 4 isolate CMS001 002 ALCO genomic sequence	0.782189	0.04567		pool 15 assigned as: Hubei picorna-like virus 41	NC 040716.1 Culex Iflavi-like virus 4 strain CIVL4/Fresno	1.34214	0.032921
	pool 20	MG457154.1 Culex pipiens-associated Tunisia virus strain Ayed	0.00309781	0.000674976		GRC5 Picornaviridae	NC 032990.1 Hubei picorna-like virus 63 strain insectZJ97544 hypothetical protein gene complete cds	2.09082	0.561082		pool 15 assigned as: Hubei picorna-like virus 41	NC 040574.1 Culex Iflavi-like virus 4 strain CIVL/Kern	1.2644	0.030358
	GRC9	MG457154.1 Culex pipiens-associated Tunisia virus strain Ayed	0.00678838	0.000986515		GRC5 Picornaviridae	NC 033238.1 Hubei picorna-like virus 41 strain QTM133099 hypothetical protein gene complete cds	1.83289	0.461724		pool 15 assigned as: Hubei picorna-like virus 41	NC 033238.1 Hubei picorna-like virus 41 strain QTM133099	0.558862	0.0116781
	PG6	MG457154.1 Culex pipiens-associated Tunisia virus strain Ayed	0.00751886	0.00104502		GRC5 Picornaviridae	NC 040574.1 Culex Iflavi-like virus 4 strain CIVL/Kern complete genome	0.577423	0.493707		pool 15 assigned as: Hubei picorna-like virus 41	NC 032990.1 Hubei picorna-like virus 63 strain insectZJ97544	1.88805	0.0660918
	GRC6	MG457154.1 Culex pipiens-associated Tunisia virus strain Ayed	0.0073707	0.00103212		GRC5 Picornaviridae	NC 040716.1 Culex Iflavi-like virus 4 strain CIVL4/Fresno complete genome	0.786526	0.0356		pool 15 assigned as: Hubei picorna-like virus 41	MW699045.1 Culex Iflavi-like virus 4 isolate Cifla4 Leuven	1.25601	0.0303648
	GRC5	MG457154.1 Culex pipiens-associated Tunisia virus strain Ayed	0.00722258	0.00101188		GRC5 Picornaviridae	PP076714.1 MAG: Iflavirus sp. isolate NEMO46 kfDvT genomic sequence	1.82616	0.6124		pool 15 assigned as: Hubei picorna-like virus 41	MW434118.1 MAG: Culex Iflavi-like virus 4 isolate CMS001 002 ALCO	1.35168	0.0332036
	FFC5F	MG457154.1 Culex pipiens-associated Tunisia virus strain Ayed	0.00728161	0.00131541		GRC5 Picornaviridae	NC 040832.1 Culex Iflavi-like virus 4 strain CIVL4-Sonoma complete genome	0.770568	0.1289		pool 15 assigned as: Hubei picorna-like virus 41	MT577805.1 Aedes Ifla-like virus strain AIVL/Ticino/2019	1.2717	0.0309905
	pool 28	MG457154.1 Culex pipiens-associated Tunisia virus strain Ayed	0.00780522	0.00110288		GRC5 Picornaviridae	PQ773031.1 Culex Iflavi-like virus 4 isolate Astrakhan 169/20 complete genome	0.553628	0.17689		pool 15 assigned as: Hubei picorna-like virus 41	MT096530.1 MAG: Culex Iflavi-like virus 4 isolate FTA2-8	1.26094	0.0309564
	pool 20	MG457154.1 Culex pipiens-associated Tunisia virus strain Ayed	0.00456796	0.00093286		GRC5 Picornaviridae	MW699045.1 Culex Iflavi-like virus 4 isolate Cifla4 Leuven Pool2 complete genome	0.558303	0.09456		pool 15 assigned as: Hubei picorna-like virus 41	MT096528.1 MAG: Hubei picorna-like virus 63 isolate FTA2-6	1.83876	0.0639921
	SM4	MG457155.1 Culex pipiens-associated Tunisia virus strain Jedaida	0.0101719	0.00149308		GRC5 Picornaviridae	MT096522.1 MAG: Culex Iflavi-like virus 4 isolate FTA1-8 complete genome	0.562103	0.06789		pool 15 assigned as: Hubei picorna-like virus 41	MT096522.1 MAG: Culex Iflavi-like virus 4 isolate FTA1-8	1.26397	0.0304265
	pool 20	MG457155.1 Culex pipiens-associated Tunisia virus strain Jedaida	0.00354244	0.00074428		GRC6 picorna-like	PQ773031.1 Culex Iflavi-like virus 4 isolate Astrakhan 169/20	0.0155299	0.00124252		pool 15 assigned as: Hubei picorna-like virus 41	MH703059.1 Culex picorna-like virus 1 strain 16-0168/ROK/2016	1.38392	0.0422132
	GRC9	MG457155.1 Culex pipiens-associated Tunisia virus strain Jedaida	0.00723538	0.00103654		GRC6 picorna-like	PP076714.1 MAG: Iflavirus sp. isolate NEMO46 kfDvT	1.51874	0.0366153		pool 15 assigned as: Hubei picorna-like virus 41	MG833031.1 Culex picorna-like virus 1 isolate MZ2014-PV	1.26563	0.029965
	PG6	MG457155.1 Culex pipiens-associated Tunisia virus strain Jedaida	0.00796585	0.00108702		GRC6 picorna-like	NC 040832.1 Culex Iflavi-like virus 4 strain CIVL4-Sonoma	0.238299	0.00572561		pool 25	PP076714.1 MAG: Iflavirus sp. isolate NEMO46 kfDvT	1.52877	0.0373236
	GRC6	MG457155.1 Culex pipiens-associated Tunisia virus strain Jedaida	0.00781756	0.00107926		GRC6 picorna-like	NC 040716.1 Culex Iflavi-like virus 4 strain CIVL4/Fresno	0.243898	0.00568941		pool 25	NC 040832.1 Culex Iflavi-like virus 4 strain CIVL4-Sonoma	0.238017	0.00571881
	GRC5	MG457155.1 Culex pipiens-associated Tunisia virus strain Jedaida	0.00766931	0.00106565		GRC6 picorna	NC 040574.1 Culex Iflavi-like virus 4 strain CIVL/Kern	0.0376916	0.00203762		pool 28	PQ773031.1 Culex Iflavi-like virus 4 isolate Astrakhan 169/20	0.00836666	0.000944417
	FFC5F	MG457155.1 Culex pipiens-associated Tunisia virus strain Jedaida	0.00869711	0.00146079		GRC6 picorna	NC 033238.1 Hubei picorna-like virus 41 strain QTM133099	1.28526	0.0303104		pool 28	PP076714.1 MAG: Iflavirus sp. isolate NEMO46 kfDvT	1.52484	0.0371567
	pool 28	MG457155.1 Culex pipiens-associated Tunisia virus strain Jedaida	0.00897766	0.00120616		GRC6 picorna	NC 032990.1 Hubei picorna-like virus 63 strain insectZJ97544	1.25155	0.0279512		pool 28	NC 040832.1 Culex Iflavi-like virus 4 strain CIVL4-Sonoma	0.229946	0.00558744
	pool 20	MG457155.1 Culex pipiens-associated Tunisia virus strain Jedaida	0.00533099	0.00104308		GRC6 picorna	MW699045.1 Culex Iflavi-like virus 4 isolate Cifla4 Leuven	0.0189703	0.0014029		pool 28	NC 040716.1 Culex Iflavi-like virus 4 strain CIVL4/Fresno	0.236025	0.00558432
	SM4	MW434967.1 MAG: Culex pipiens-associated Tunisia virus isolate CMS002	0.175298	0.00684732		GRC6 picorna	MW434118.1 MAG: Culex Iflavi-like virus 4 isolate CMS001 002 ALCO	0.243426	0.00568197		pool 28	NC 040574.1 Culex Iflavi-like virus 4 strain CIVL/Kern	0.0311783	0.00190055
	pool 20	MW434967.1 MAG: Culex pipiens-associated Tunisia virus isolate CMS002	0.159993	0.00527201		GRC6 picorna	MT577805.1 Aedes Ifla-like virus strain AIVL/Ticino/2019	0.0140706	0.00116991		pool 28	NC 033238.1 Hubei picorna-like virus 41 strain QTM133099	1.28049	0.0301413
	GRC9	MW434967.1 MAG: Culex pipiens-associated Tunisia virus isolate CMS002	0.161969	0.00532214		GRC6 picorna	MT096530.1 MAG: Culex Iflavi-like virus 4 isolate FTA2-8	0.0195661	0.00138882		pool 28	NC 032990.1 Hubei picorna-like virus 63 strain insectZJ97544	1.25786	0.0284501
	PG6	MW434967.1 MAG: Culex pipiens-associated Tunisia virus isolate CMS002	0.176893	0.00439338		GRC6 picorna	MT096528.1 MAG: Hubei picorna-like virus 63 isolate FTA2-6	1.20253	0.0263073		pool 28	MW699045.1 Culex Iflavi-like virus 4 isolate Cifla4 Leuven	0.0096755	0.00102437
	GRC6	MW434967.1 MAG: Culex pipiens-associated Tunisia virus isolate CMS002	0.163164	0.00535129		GRC6 picorna	MT096522.1 MAG: Culex Iflavi-like virus 4 isolate FTA1-8	0.0238383	0.00157867		pool 28	MW434118.1 MAG: Culex Iflavi-like virus 4 isolate CMS001 002 ALCO	0.235436	0.00557366
	GRC5	MW434967.1 MAG: Culex pipiens-associated Tunisia virus isolate CMS002	0.176661	0.0043927		GRC6 picorna	MH703059.1 Culex picorna-like virus 1 strain 16-0168/ROK/2016	0.0288859	0.00222941		pool 28	MT577805.1 Aedes Ifla-like virus strain AIVL/Ticino/2019	0.0115882	0.00112681
	FFC5F	MW434967.1 MAG: Culex pipiens-associated Tunisia virus isolate CMS002	0.161671	0.00690646		GRC6 picorna	MG833031.1 Culex picorna-like virus 1 isolate MZ2014-PV	0.0406944	0.00206818		pool 28	MT096530.1 MAG: Culex Iflavi-like virus 4 isolate FTA2-8	0.0121655	0.00111575
	pool 28	MW434967.1 MAG: Culex pipiens-associated Tunisia virus isolate CMS002	0.164817	0.00562374		GRC9 Culex iflavi like	PQ773031.1 Culex Iflavi-like virus 4 isolate Astrakhan 169/20	0.0174079	0.0013321		pool 28	MT096528.1 MAG: Hubei picorna-like virus 63 isolate FTA2-6	1.20684	0.0263669
	pool 20	MW434967.1 MAG: Culex pipiens-associated Tunisia virus isolate CMS002	0.168511	0.00637087		GRC9 Culex iflavi like	PP076714.1 MAG: Iflavirus sp. isolate NEMO46 kfDvT	1.53707	0.0373882		pool 28	MT096522.1 MAG: Culex Iflavi-like virus 4 isolate FTA1-8	0.00751276	0.000893146
	SM4	NC 040723.1 Culex pipiens associated Tunisia virus isolate AnEVT	0.173397	0.00671475		GRC9 Culex iflavi like	NC 040832.1 Culex Iflavi-like virus 4 strain CIVL4-Sonoma	0.23733	0.00565237		pool 28	MH703059.1 Culex picorna-like virus 1 strain 16-0168/ROK/2016	0.0220909	0.00192541
	pool 20	NC 040723.1 Culex pipiens associated Tunisia virus isolate AnEVT	0.16075	0.00523198		GRC9 Culex iflavi like	NC 040716.1 Culex Iflavi-like virus 4 strain CIVL4/Fresno	0.247978	0.00572587		pool 28	MG833031.1 Culex picorna-like virus 1 isolate MZ2014-PV	0.0342621	0.00193353
	GRC9	NC 040723.1 Culex pipiens associated Tunisia virus isolate AnEVT	0.162361	0.00526692		GRC9 Culex iflavi like	NC 040574.1 Culex Iflavi-like virus 4 strain CIVL/Kern	0.0413339	0.00221912		PGACC	OR715784.1 Aedes albopictus anphevirus isolate Jiujiang	0.0164775	0.007245
	PG6	NC 040723.1 Culex pipiens associated Tunisia virus isolate AnEVT	0.177132	0.00439531		GRC9 Culex iflavi like	NC 033238.1 Hubei picorna-like virus 41 strain QTM133099	1.29039	0.0302376		PGACC	MW147277.1 Aedes albopictus anphevirus strain USA	0.0179715	0.01245
	GRC6	NC 040723.1 Culex pipiens associated Tunisia virus isolate AnEVT	0.163373	0.00530502		GRC9 Culex iflavi like	NC 032990.1 Hubei picorna-like virus 63 strain insectZJ97544	1.26805	0.0285824		PGACC	LC778999.1 Aedes albopictus anphevirus IKT	0.01928	0.007365
	GRC5	NC 040723.1 Culex pipiens associated Tunisia virus isolate AnEVT	0.176551	0.00439196		GRC9 Culex iflavi like	MW699045.1 Culex Iflavi-like virus 4 isolate Cifla4 Leuven	0.0167182	0.00133475		PGACC	OR729834.1 Aedes albopictus anphevirus isolate Ganzhou	0.0208	0.00126
	FFC5F	NC 040723.1 Culex pipiens associated Tunisia virus isolate AnEVT	0.161423	0.00666838		GRC9 Culex iflavi like	MW434118.1 MAG: Culex Iflavi-like virus 4 isolate CMS001 002 ALCO	0.247345	0.00571886
	pool 28	NC 040723.1 Culex pipiens associated Tunisia virus isolate AnEVT	0.164229	0.00563741		GRC9 Culex iflavi like	MT577805.1 Aedes Ifla-like virus strain AIVL/Ticino/2019	0.0222324	0.00154903
	pool 2	NC 040723.1 Culex pipiens associated Tunisia virus isolate AnEVT	0.169023	0.00623854		GRC9 Culex iflavi like	MT096530.1 MAG: Culex Iflavi-like virus 4 isolate FTA2-8	0.0215637	0.00152209
	GRC3	OQ968278.1 Culex pipiens-associated Tunisia virus isolate JARP10	0.170472	0.06556		GRC9 Culex iflavi like	MT096528.1 MAG: Hubei picorna-like virus 63 isolate FTA2-6	1.21672	0.0264221
	GRC3	MW434967.1 Culex pipiens-associated Tunisia virus isolate CMS002	0.167891	0.0025		GRC9 Culex iflavi like	MT096522.1 MAG: Culex Iflavi-like virus 4 isolate FTA1-8	0.0112761	0.00108901
	GRC3	NC 040723.1 Culex pipiens associated Tunisia virus isolate AnEVT	0.16996	0.00753		GRC9 Culex iflavi like	MH703059.1 Culex picorna-like virus 1 strain 16-0168/ROK/2016	0.0304558	0.00227954
	GRC3	MG457155.1 Culex pipiens-associated Tunisia virus strain Jedaida	0.007163	0.000345		GRC9 Culex iflavi like	MG833031.1 Culex picorna-like virus 1 isolate MZ2014-PV	0.0422196	0.00212572
	GRC3	MG457154.1 Culex pipiens-associated Tunisia virus strain Ayed	0.00592515	0.0003324		GRC9 picorna like	PQ773031.1 Culex Iflavi-like virus 4 isolate Astrakhan 169/20	1.79426	0.118748
						GRC9 picorna like	PP076714.1 MAG: Iflavirus sp. isolate NEMO46 kfDvT	2.62707	0.848255
						GRC9 picorna like	NC 040832.1 Culex Iflavi-like virus 4 strain CIVL4-Sonoma	2.10585	0.185624
						GRC9 picorna like	NC 040716.1 Culex Iflavi-like virus 4 strain CIVL4/Fresno	2.15306	0.200348
						GRC9 picorna like	NC 040574.1 Culex Iflavi-like virus 4 strain CIVL/Kern	1.81743	0.12294
						GRC9 picorna like	NC 033238.1 Hubei picorna-like virus 41 strain QTM133099	1.89885	0.138811
						GRC9 picorna like	NC 032990.1 Hubei picorna-like virus 63 strain insectZJ97544	2.11847	0.196019
						GRC9 picorna like	MW699045.1 Culex Iflavi-like virus 4 isolate Cifla4 Leuven	1.81743	0.124612
						GRC9 picorna like	MW434118.1 MAG: Culex Iflavi-like virus 4 isolate CMS001 002 ALCO	2.18119	0.21815
						GRC9 picorna like	MT577805.1 Aedes Ifla-like virus strain AIVL/Ticino/2019	1.82961	0.125366
						GRC9 picorna like	MT096530.1 MAG: Culex Iflavi-like virus 4 isolate FTA2-8	1.79426	0.119918
						GRC9 picorna like	MT096528.1 MAG: Hubei picorna-like virus 63 isolate FTA2-6	2.09626	0.182377

## Sheet: Caption
Table. Estimates of Evolutionary Divergence between Sequences
The number of base substitutions per site from between sequences are shown. Standard error estimate(s) are shown in the last column. Analyses were conducted using the Jukes-Cantor model [1]. This analysis involved 11 nucleotide sequences. Codon positions
1. Jukes T.H. and Cantor C.R. (1969). Evolution of protein molecules. In Munro HN, editor, Mammalian Protein Metabolism, pp. 21-132, Academic Press, New York.
2. Tamura K., Stecher G., and Kumar S. (2021). MEGA 11: Molecular Evolutionary Genetics Analysis Version 11. Molecular Biology and Evolution https://doi.org/10.1093/molbev/msab120.
3. Stecher G., Tamura K., and Kumar S. (2020). Molecular Evolutionary Genetics Analysis (MEGA) for macOS. Molecular Biology and Evolution 37:1237-1239.
Disclaimer: Although utmost care has been taken to ensure the correctness of the caption, the caption text is provided "as is" without any warranty of any kind. Authors advise the user to carefully check the caption prior to its use for any purpose and re
