# Supplementary material for: Metagenomic sequencing discloses the virome composition of mosquitoes and sandflies from Central-Southern Tuscany, Italy
Source: Microbiol Spectr. 2026 Feb 26;14(4):e01867-25. doi: 10.1128/spectrum.01867-25 (PMC13055373; doi:10.1128/spectrum.01867-25)
Supplement: Table S3 — Information on the deposited sequences, including BioProject and BioSample identifiers, as well as SRR. [file spectrum.01867-25-s0004.xls]

## Sheet: Foglio1
	SeqId	Organism	Bioproject	Biosample	SRA(SRR acc.number)	Sample
	SM3_S4_L001_R1_001.fastq	Wenzhou sobemo-like virus 4 strain SM3	PRJNA1254928	SAMN48128081	SRR33366432	SM3
	SM3_S4_L001_R2_001.fastq	Wenzhou sobemo-like virus 4 strain SM3	PRJNA1254928	SAMN48128081	SRR33366432	SM3
	pool26_S4_L001_R1_001.fastq	Wenzhou sobemo-like virus 4 strain 26	PRJNA1254978	SAMN48128285	SRR33366431	pool26
	pool26_S4_L001_R2_001.fastq	Wenzhou sobemo-like virus 4 strain 26	PRJNA1254978	SAMN48128285	SRR33366431	pool26
	pool22.1_S5_L001_R1_001.fastq	Wenzhou sobemo-like virus 4 strain 22	PRJNA1254989	SAMN48128286	SRR33366430	pool22
	pool22.1_S5_L001_R2_001.fastq	Wenzhou sobemo-like virus 4 strain 22	PRJNA1254989	SAMN48128286	SRR33366429	pool22
	pool22.2_S5_L001_R1_001.fastq	Aedes albopictus anphevirus strain 22	PRJNA1254991	SAMN48128287	SRR33366428	pool22
	pool22.2_S5_L001_R2_001.fastq	Aedes albopictus anphevirus strain 22	PRJNA1254991	SAMN48128287	SRR33366428	pool22
	PG6_S8_L001_R1_001.fastq	Culex pipiens-associated Tunisia virus strain PG6	PRJNA1255030	SAMN48128288	SRR33366426	PG6
	PG6_S8_L001_R2_001.fastq	Culex pipiens-associated Tunisia virus strain PG6	PRJNA1255030	SAMN48128288	SRR33366426	PG6
	pool22.1_S5_L001_R1_001.fastq	Aedes albopictus anphevirus strain 22	PRJNA1254928	SAMN48128287	SRR33366427	pool22
	pool22.1_S5_L001_R2_001.fastq	Aedes albopictus anphevirus strain 22	PRJNA1254928	SAMN48128287	SRR33366427	pool22
	POOL20_S6_L001_R1_001.fastq	Culex assciated Tombus-like virus	PRJNA1257162	SAMN48584475	SRR33664701	pool20
	POOL20_S6_L001_R2_001.fastq	Culex assciated Tombus-like virus	PRJNA1257162	SAMN48584475	SRR33664701	pool20
	POOL2_S6_L001_R1_001.fastq.gz	Culex pipens associated Tunisia virus	PRJNA1257269	SAMN48584476	SRR33664700	pool2
	POOL2_S6_L001_R2_001.fastq.gz	Culex pipens associated Tunisia virus	PRJNA1257269	SAMN48584476	SRR33664700	pool2
	TC_S3_L001_R1_001.fastq	Daeseongdong virus 2	PRJNA1257127	SAMN48584477	SRR33664699	TC
	TC_S3_L001_R2_001.fastq	Daeseongdong virus 2	PRJNA1257127	SAMN48584477	SRR33664699	TC
	PGACC_S4_L001_R1_001.fastq.gz	Aedes phasmavirus	PRJNA1257270	SAMN48584478	SRR33664698	PGACC
	PGACC_S4_L001_R2_001.fastq.gz	Aedes phasmavirus	PRJNA1257270	SAMN48584478	SRR33664698	PGACC
	GRC5_S1_L001_R1_001.fastq.gz	Culex picorna	PRJNA1277535	SAMN49112098	SRR34004207	GRC5
	GRC5_S1_L001_R2_001.fastq.gz	Culex picorna	PRJNA1277535	SAMN49112098	SRR34004207	GRC5
	GRC6_S1_L001_R1_001.fastq.gz	Cule iflavi-like	PRJNA1277535	SAMN49112099	SRR34004206	GRC6
	GRC6_S1_L001_R2_001.fastq.gz	Cule iflavi-like	PRJNA1277535	SAMN49112099	SRR34004206	GRC6
	GRC9_S1_L001_R1_001.fastq.gz	Hubei mosquito virus 4	PRJNA1277535	SAMN49112100	SRR34004205	GRC9
	GRC9_S1_L001_R2_001.fastq.gz	Hubei mosquito virus 4	PRJNA1277535	SAMN49112100	SRR34004205	GRC9
	MC6_S1_L001_R1_001.fastq.gz	Aedes Ifla-like virus	PRJNA1277535	SAMN49112101	SRR34004204	MC6
	MC6_S1_L001_R2_001.fastq.gz	Aedes Ifla-like virus	PRJNA1277535	SAMN49112101	SRR34004204	MC6
	SM2_S1_L001_R1_001.fastq.gz	Espirito Santo virus	PRJNA1277535	SAMN49112102	SRR34004203	SM2
	SM2_S1_L001_R2_001.fastq.gz	Espirito Santo virus	PRJNA1277535	SAMN49112102	SRR34004203	SM2
